# Supplementary material for: A new species of the genus Epidamaeus (Acari, Oribatida, Damaeidae) from China
Source: Zookeys. 2011 Jul 15;(119):29–36. doi: 10.3897/zookeys.119.1629 (PMC3192423; doi:10.3897/zookeys.119.1629)
Supplement: XML Treatment for Epidamaeus [file zookeys.119.1629-treatment1.xml]

<!DOCTYPE tp:taxon-treatment
  PUBLIC "-//TaxonX//DTD Taxonomic Treatment Publishing DTD v0 20100105//EN" "tax-treatment-NSO.dtd">
<tp:taxon-treatment xmlns:tp="http://www.plazi.org/taxpub"><tp:treatment-meta><mixed-citation publication-type="journal"><person-group><name><surname>Xie</surname><given-names>Lixia</given-names></name><name><surname>Yang</surname><given-names>Maofa</given-names></name><name><surname>Huang</surname><given-names>Rong</given-names></name></person-group><article-title>A new species of the genus Epidamaeus (Acari, Oribatida, Damaeidae) from China</article-title><source>Zookeys</source><day>15</day><month>7</month><year>2011</year><volume>2011</volume><issue>119</issue><fpage>29</fpage><lpage>36</lpage><pub-id pub-id-type="doi">10.3897/zookeys.119.1629</pub-id></mixed-citation></tp:treatment-meta><tp:nomenclature><tp:taxon-name>
                        <tp:taxon-name-part taxon-name-part-type="genus">Epidamaeus</tp:taxon-name-part>
                        <object-id xmlns:xlink="http://www.w3.org/1999/xlink" xlink:type="simple">http://species-id.net/wiki/Epidamaeus</object-id>
                    </tp:taxon-name><tp:taxon-authority>Bulanova-Zachvatkina, 1957</tp:taxon-authority></tp:nomenclature><tp:treatment-sec sec-type="Type species"><title>Type species:</title><p><italic><tp:taxon-name>Oribata bituberculata</tp:taxon-name></italic> Kulczynski, 1902 (<xref ref-type="bibr" rid="B4">Bulanova-Zachvatkina 1957a</xref>)
                    </p></tp:treatment-sec><tp:treatment-sec sec-type="Diagnosis"><title>Diagnosis.</title><p>Body reddish brown, medium sized, light to dark. propodolateral apophyses <italic>P</italic> mostly absent, but rarely present; the formation of tubercles of Prodorsum varied: usually only <italic>Ba</italic> or <italic>Da</italic> present, 3 pairs of tubercles (<italic>Ba</italic>, <italic>Bp</italic>, <italic>Da</italic>) is rare present as <italic><tp:taxon-name>Damaeus</tp:taxon-name></italic>; <italic>La</italic> tubercle can also be present, but weak and indistinct in dorsal view, and never in combination with <italic>Ba</italic> (as in <italic><tp:taxon-name>Kunstidamaeus</tp:taxon-name></italic>); <italic>E</italic>2a and <italic>E</italic>2b missing, <italic>Va</italic> and <italic>Vp</italic> rarely present occasionally. <italic>SS</italic> usually bristle-shaped, in shorter than ss (to 3/4 as long), bristle-shaped, mostly thin. Spinae adnata (<italic>Sa</italic>) usually present (subgen. <!--PageBreak--><italic><tp:taxon-name>Epidamaeus</tp:taxon-name></italic>) or absent (subgen. <italic><tp:taxon-name>Akrodamaeus</tp:taxon-name></italic>); The length of legs medium to long; Tibiae I-IV without setae <italic>d</italic>; Setal mostly formula of genua I-IV: 4-4-3-3, rarely 4-4-4-4; Associated setal (setae <italic>d</italic>) formula of genua I-IV: 1-1-1-0; Setal formula of trochanters I-IV: l-1-2-1; Additional ventral seta <italic>v</italic>2” on I and IV missing. 6 g, 1 ag, 2 on, 3 ad. (<xref ref-type="bibr" rid="B16">Weigmann 2006</xref>)
                    </p></tp:treatment-sec><tp:treatment-sec sec-type="Distribution"><title>Distribution.</title><p>Palaearctic, Oriental, Nearctic, Neotropical and Australian regions.</p><p><bold>Species of genus</bold> Epidamaeus <bold>from China</bold>
                    </p><p>E. alticola <bold>Wang &amp; Cui, 1996</bold>
                    </p><p><italic><tp:taxon-name>Epidamaeus alticola</tp:taxon-name></italic> <xref ref-type="bibr" rid="B12">Wang and Cui 1996a</xref>: 321; <xref ref-type="bibr" rid="B13">1996b</xref>: 258.
                    </p><p>Material examined.5♂♂, 4♀♀, China, Qinghai Prov., Xining City, Huzhu National Geological Park(<named-content xmlns:xlink="http://www.w3.org/1999/xlink" content-type="dwc:verbatimCoordinates" xlink:type="simple">36°57'11"N, 102°28'55"E</named-content>), from litter under Pteridophytes, 2384 m a.s.l., 23 August 2009, coll. Lixia Xie (GUGC)</p><p>Distribution. China (Qinghai).</p><p>E. cincinnatus<bold>Wang &amp; Norton, 1993</bold>
                    </p><p><italic><tp:taxon-name>Epidamaeus cincinnatus</tp:taxon-name></italic> <xref ref-type="bibr" rid="B11">Wang and Norton 1993</xref>: 312; <xref ref-type="bibr" rid="B15">Wang et al. 2000</xref>: 323.
                    </p><p>Material examined.11♂♂, 6♀♀, China, Hebei Prov., Chengde City, Mt. Wuling (<named-content xmlns:xlink="http://www.w3.org/1999/xlink" content-type="dwc:verbatimCoordinates" xlink:type="simple">40°36'50"N, 117°28'57"E</named-content>), from litter under birch, 1362m a.s.l., 25 August 2010, coll. Lixia Xie (GUGC)</p><p>Distribution. China (Beijing).</p><p>E. elegantis<bold>Wang &amp; Norton, 1993</bold>
                    </p><p><italic><tp:taxon-name>Epidamaeus elegantis</tp:taxon-name></italic> <xref ref-type="bibr" rid="B11">Wang and Norton 1993</xref>: 316-318; <xref ref-type="bibr" rid="B14">Wang et al. 2000</xref>: 311.
                    </p><p>Material examined.6♂♂, 3♀♀, China, Fujian Prov., Wuyishan City, Mt. Wuyi (<named-content xmlns:xlink="http://www.w3.org/1999/xlink" content-type="dwc:verbatimCoordinates" xlink:type="simple">27°45'19"N, 118°02'56"E</named-content>), from litter under the chestnut trees , 278m a.s.l., 4 August 2008, coll. Zehong Meng (GUGC)</p><p>Distribution. China (Fujian, jiangxi).</p><p>E. grandjeani <bold>Bulanova-Zachvatkina, 1957</bold>
                    </p><p><italic><tp:taxon-name>Epidamaeus grandjeani</tp:taxon-name></italic> <xref ref-type="bibr" rid="B5">Bulanova-Zachvatkina 1957b</xref>: 1794-1796; <xref ref-type="bibr" rid="B17">Wen 1990</xref>: 119; <xref ref-type="bibr" rid="B15">Wang et al. 2000</xref>: 256.
                    </p><p>Distribution. China (Jilin), Russia (Tatarstan).</p><p>E. longispinosus <bold>Wang &amp; Norton, 1993</bold>
                    </p><p><italic><tp:taxon-name>Epidamaeus longispinosus</tp:taxon-name></italic> <xref ref-type="bibr" rid="B11">Wang and Norton 1993</xref>: 314-316; <xref ref-type="bibr" rid="B14">Wang et al. 2000</xref>: 310–311.
                    </p><p>Material examined.4♂♂, 5♀♀, China, Fujian Prov., Wuyishan City, Mt. Wuyi (<named-content xmlns:xlink="http://www.w3.org/1999/xlink" content-type="dwc:verbatimCoordinates" xlink:type="simple">27°45'24"N, 118°02'46"E</named-content>), from litter of coniferous forest, 263m a.s.l., 5 August 2008, coll. Zaihua Yang (GUGC)</p><p>Distribution. China (Fujian, Jiangxi).</p><p>E. yunnanensis<bold>Enami, Aoki &amp; Hu, 1994</bold>
                    </p><p><italic><tp:taxon-name>Epidamaeus yunnanensis</tp:taxon-name></italic> <xref ref-type="bibr" rid="B7">Enami et al. 1994</xref>: 43–46; <xref ref-type="bibr" rid="B1">Aoki et al. 2000</xref>: 6.
                    </p><p>Material examined.2♂♂, 3♀♀, China, South of Guizhou Prov., Maolan National Nature Reserve (<named-content xmlns:xlink="http://www.w3.org/1999/xlink" content-type="dwc:verbatimCoordinates" xlink:type="simple">25°19'26"N, 107°55'59"E</named-content>), from litter under Podocarpus, 819m a.s.l., 16 Sep. 2007, coll. Zaihua Yang (GUGC); 7♂♂, 6♀♀, China, Yunnan Prov., Dali City, Mt. Cang (<named-content xmlns:xlink="http://www.w3.org/1999/xlink" content-type="dwc:verbatimCoordinates" xlink:type="simple">25°38'38"N, 100°09'53"E</named-content>), from litter under the pine, 1950m a.s.l., 18 December 2008, coll. Yi Yan (GUGC)</p><p>Distribution. China (Yunnan, Guizhou).</p></tp:treatment-sec><tp:treatment-sec sec-type="Key to species from China"><title>Key to species from China.</title><table-wrap content-type="key" position="anchor" orientation="portrait"><table><tbody><tr><td rowspan="1" colspan="1">1</td><td rowspan="1" colspan="1">Propodolateral apophysis (<italic>P</italic>) present, having tubercles (<italic>La</italic>)
                                    </td><td rowspan="1" colspan="1"><italic><tp:taxon-name>Epidamaeus yunnanensis</tp:taxon-name></italic> Enami, Aoki &amp; Hu</td></tr><tr><td rowspan="1" colspan="1">–</td><td rowspan="1" colspan="1">Propodolateral apophysis (<italic>P</italic>) absent, not having tubercles (<italic>La</italic>)
                                    </td><td rowspan="1" colspan="1">2</td></tr><tr><td rowspan="1" colspan="1">2</td><td rowspan="1" colspan="1">Notogastral setae cincinal, genital seta g6 far from g5</td><td rowspan="1" colspan="1"><italic><tp:taxon-name>Epidamaeus cincinnatus</tp:taxon-name></italic> Wang &amp; Norton</td></tr><tr><td rowspan="1" colspan="1">–</td><td rowspan="1" colspan="1">Notogastral setae not cincinal, genital setae normal for genus</td><td rowspan="1" colspan="1">3</td></tr><tr><td rowspan="1" colspan="1">3</td><td rowspan="1" colspan="1">Sensillus (<italic>ss</italic>) aciculiform, aggenital seta (<italic>ag</italic>) lies between Anal aperture and genital aperture
                                    </td><td rowspan="1" colspan="1"><italic><tp:taxon-name>Epidamaeus elegantis</tp:taxon-name></italic> Wang &amp; Norton</td></tr><tr><td rowspan="1" colspan="1">–</td><td rowspan="1" colspan="1">Sensillus (<italic>ss</italic>) rod-like or flagellate, aggenital seta (<italic>ag</italic>) normal for genus
                                    </td><td rowspan="1" colspan="1">4</td></tr><tr><td rowspan="1" colspan="1">4</td><td rowspan="1" colspan="1">Sensillus (<italic>ss</italic>) rod-like, seta <italic>c</italic>1 longer than other notogastral setae
                                    </td><td rowspan="1" colspan="1"><italic><tp:taxon-name>Epidamaeus alticola</tp:taxon-name></italic> Wang &amp; Cui</td></tr><tr><td rowspan="1" colspan="1">–</td><td rowspan="1" colspan="1">Sensillus (<italic>ss</italic>) flagellate, seta <italic>c</italic>1 not longer than other notogastral setae
                                    </td><td rowspan="1" colspan="1">5</td></tr><tr><td rowspan="1" colspan="1">5</td><td rowspan="1" colspan="1">Notogastral setae leafy, Spinae adnatae rod-like</td><td rowspan="1" colspan="1"><italic><tp:taxon-name>Epidamaeus grandjeani</tp:taxon-name></italic> Bulanova-Zachvatkina</td></tr><tr><td rowspan="1" colspan="1">–</td><td rowspan="1" colspan="1">Notogastral setae not leafy, Spinae adnatae not rod-like</td><td rowspan="1" colspan="1">6</td></tr><tr><td rowspan="1" colspan="1">6</td><td rowspan="1" colspan="1">Coterminous ridge connected to the base of the notogastral setae; Spinae adnatae not long and spinous</td><td rowspan="1" colspan="1"><italic><tp:taxon-name>Epidamaeus conjungenus</tp:taxon-name></italic> sp. n.</td></tr><tr><td rowspan="1" colspan="1">–</td><td rowspan="1" colspan="1">Coterminous ridge not connected to the base of the notogastral setae; Spinae adnatae long and spinous</td><td rowspan="1" colspan="1"><italic><tp:taxon-name>Epidamaeus longispinosus</tp:taxon-name></italic> Wang &amp; Norton</td></tr></tbody></table></table-wrap></tp:treatment-sec><ref-list><ref id="B4"><mixed-citation xmlns:xlink="http://www.w3.org/1999/xlink" xlink:type="simple"><person-group><name name-style="western"><surname>Bulanova-Zachvatkina</surname><given-names>EM</given-names></name></person-group> (<year>1957a</year>)<article-title> Epidamaeus grandjeani Bul.-Zachv., gen. et sp. nov. (Acariformes, Oribatei) from Kuril Islands.</article-title><source>Rev. Ent. URSS </source><volume>36</volume>: <fpage>547</fpage>-<lpage>552</lpage>.</mixed-citation></ref><ref id="B16"><mixed-citation xmlns:xlink="http://www.w3.org/1999/xlink" xlink:type="simple"><person-group><name name-style="western"><surname>Weigmann</surname><given-names>G</given-names></name></person-group> (<year>2006</year>)<source> Hornmilben (Oribatida). Die Tierwelt Deutschlands. 76 Tiel.</source><publisher-name>Goecke and Evers</publisher-name>, <publisher-loc>Keltern</publisher-loc>, <lpage>520</lpage> pp.</mixed-citation></ref><ref id="B12"><mixed-citation xmlns:xlink="http://www.w3.org/1999/xlink" xlink:type="simple"><person-group><name name-style="western"><surname>Wang</surname><given-names>HF</given-names></name><name name-style="western"><surname>Cui</surname><given-names>YQ</given-names></name></person-group> (<year>1996a</year>)<article-title> Acari: Oribatida.</article-title> In: <person-group><name name-style="western"><surname>Huang</surname><given-names>FS</given-names></name></person-group> (<role>Eds</role>). <issue-title>Insects of the Karakorum-Kunlun Mountains.</issue-title><source>Science Press, Beijing</source>: <fpage>321</fpage>-<lpage>328</lpage>.</mixed-citation></ref><ref id="B13"><mixed-citation xmlns:xlink="http://www.w3.org/1999/xlink" xlink:type="simple"><person-group><name name-style="western"><surname>Wang</surname><given-names>HF</given-names></name><name name-style="western"><surname>Cui</surname><given-names>YQ</given-names></name></person-group> (<year>1996b</year>)<article-title> Acari: Oribatida.</article-title> In: <person-group><name name-style="western"><surname>Wu</surname><given-names>SG</given-names></name><name name-style="western"><surname>Feng</surname><given-names>ZJ</given-names></name></person-group> (<role>Eds</role>) <source>The Biology and Human Physiology in the Hoh Xil Region.</source><publisher-name>Science Press</publisher-name>, <publisher-loc>Beijing</publisher-loc>, <fpage>258</fpage>–<lpage>264</lpage>. [in Chinese with English abstract]</mixed-citation></ref><ref id="B11"><mixed-citation xmlns:xlink="http://www.w3.org/1999/xlink" xlink:type="simple"><person-group><name name-style="western"><surname>Wang</surname><given-names>HF</given-names></name><name name-style="western"><surname>Norton</surname><given-names>RA</given-names></name></person-group> (<year>1993b</year>)<article-title> Three new species of <italic>Epidamaeus</italic> from China (Acari: Oribatida: Damaeidae).</article-title><source>Acta Zootaxonomica Sinica</source><volume>18</volume>(<issue>3</issue>): <fpage>312</fpage>–<lpage>321</lpage> [in Chinese with English abstract]</mixed-citation></ref><ref id="B15"><mixed-citation xmlns:xlink="http://www.w3.org/1999/xlink" xlink:type="simple"><person-group><name name-style="western"><surname>Wang</surname><given-names>HF</given-names></name><name name-style="western"><surname>Hu</surname><given-names>SH</given-names></name><name name-style="western"><surname>Yin</surname><given-names>SG</given-names></name></person-group> (<year>2000b</year>)<article-title> The oribatid fauna and distribution in different zones in China.</article-title> In: <person-group><name name-style="western"><surname>Yin</surname><given-names>WY</given-names></name></person-group> et al. (<role>Eds</role>) <source>Soil Animals of China.</source><publisher-name>Science Press</publisher-name>, <publisher-loc>Beijing</publisher-loc>, <fpage>251</fpage>–<lpage>265</lpage>. [in Chinese]</mixed-citation></ref><ref id="B14"><mixed-citation xmlns:xlink="http://www.w3.org/1999/xlink" xlink:type="simple"><person-group><name name-style="western"><surname>Wang</surname><given-names>HF</given-names></name><name name-style="western"><surname>Cui</surname><given-names>YQ</given-names></name><name name-style="western"><surname>Liu</surname><given-names>YH</given-names></name></person-group> (<year>2000a</year>)<article-title> Acari: Oribatida.</article-title> In: <person-group><name name-style="western"><surname>Huang</surname><given-names>BK</given-names></name></person-group> (<role>Eds</role>) <source>Fauna of Insects in Fujian Province of China, Vol. 9.</source><publisher-name>Fujian Science and Technology Publishing House</publisher-name>, <publisher-loc>Fuzhou</publisher-loc>, <fpage>296</fpage>–<lpage>323</lpage>. [in Chinese with English abstract]</mixed-citation></ref><ref id="B5"><mixed-citation xmlns:xlink="http://www.w3.org/1999/xlink" xlink:type="simple"><person-group><name name-style="western"><surname>Bulanova-Zachvatkina</surname><given-names>EM</given-names></name></person-group> (<year>1957</year>)<article-title> Oribatid mites Damaeidae Berl. Genus <italic>Epidamaeus</italic>, Gen. N. (Acariformes, Oribatei). Part II.</article-title><source>Zoological magazine</source>, xxxvi, <volume>12</volume>: <fpage>1792</fpage>–<lpage>1801</lpage> [in Russian]</mixed-citation></ref><ref id="B17"><mixed-citation xmlns:xlink="http://www.w3.org/1999/xlink" xlink:type="simple"><person-group><name name-style="western"><surname>Wen</surname><given-names>ZG</given-names></name></person-group> (<year>1990a</year>)<article-title> Preliminary investigation of soil oribatid mites in Jilin Province.</article-title><source>Journal of Northeast Normal University</source> (Suppl.): <fpage>115</fpage>–<lpage>124</lpage>. [in Chinese]</mixed-citation></ref><ref id="B7"><mixed-citation xmlns:xlink="http://www.w3.org/1999/xlink" xlink:type="simple"><person-group><name name-style="western"><surname>Enami</surname><given-names>Y</given-names></name><name name-style="western"><surname>Aoki</surname><given-names>J</given-names></name><name name-style="western"><surname>Hu</surname><given-names>SH</given-names></name></person-group> (<year>1994</year>)<article-title> Oribatid mites from tropical forests of Yunnan Province in China. IV. Family Damaeidae.</article-title><source>Proceeding of the Japanese Society of Systematic Zoology</source><volume>52</volume>: <fpage>43</fpage>–<lpage>46</lpage>.</mixed-citation></ref><ref id="B1"><mixed-citation xmlns:xlink="http://www.w3.org/1999/xlink" xlink:type="simple"><person-group><name name-style="western"><surname>Aoki</surname><given-names>J</given-names></name><name name-style="western"><surname>Yamamoto</surname><given-names>Y</given-names></name><name name-style="western"><surname>Hu</surname><given-names>SH</given-names></name></person-group> (<year>2000</year>)<source> A checklist of oribatid mites of Yunnan Province in China (Acari, Oribatida).</source> In: <person-group><name name-style="western"><surname>Aoki</surname><given-names>J</given-names></name><name name-style="western"><surname>Yin</surname><given-names>WY</given-names></name></person-group> (<role>Eds</role>) <source>Taxonomical studies on the soil fauna of yunnan province in southwest China.</source><publisher-name>Tokai University Press</publisher-name>, <publisher-loc>Tokyo</publisher-loc>, <lpage>36</lpage> pp.</mixed-citation></ref></ref-list></tp:taxon-treatment>
