# Supplementary material for: A new species of the genus Epidamaeus (Acari, Oribatida, Damaeidae) from China
Source: Zookeys. 2011 Jul 15;(119):29–36. doi: 10.3897/zookeys.119.1629 (PMC3192423; doi:10.3897/zookeys.119.1629)
Supplement: XML Treatment for Epidamaeus conjungenus [file zookeys.119.1629-treatment2.xml]

<!DOCTYPE tp:taxon-treatment
  PUBLIC "-//TaxonX//DTD Taxonomic Treatment Publishing DTD v0 20100105//EN" "tax-treatment-NSO.dtd">
<tp:taxon-treatment xmlns:tp="http://www.plazi.org/taxpub"><tp:treatment-meta><mixed-citation publication-type="journal"><person-group><name><surname>Xie</surname><given-names>Lixia</given-names></name><name><surname>Yang</surname><given-names>Maofa</given-names></name><name><surname>Huang</surname><given-names>Rong</given-names></name></person-group><article-title>A new species of the genus Epidamaeus (Acari, Oribatida, Damaeidae) from China</article-title><source>Zookeys</source><day>15</day><month>7</month><year>2011</year><volume>2011</volume><issue>119</issue><fpage>29</fpage><lpage>36</lpage><pub-id pub-id-type="doi">10.3897/zookeys.119.1629</pub-id></mixed-citation></tp:treatment-meta><tp:nomenclature><tp:taxon-name>
                        <tp:taxon-name-part taxon-name-part-type="genus">Epidamaeus</tp:taxon-name-part>
                        <tp:taxon-name-part taxon-name-part-type="species">conjungenus</tp:taxon-name-part>
                        <object-id xmlns:xlink="http://www.w3.org/1999/xlink" xlink:type="simple">urn:lsid:zoobank.org:act:7B87D6F6-BE4F-408C-8451-A0500B9F4A27</object-id>
                    <object-id xmlns:xlink="http://www.w3.org/1999/xlink" xlink:type="simple">http://species-id.net/wiki/Epidamaeus_conjungenus</object-id>
                    </tp:taxon-name><tp:taxon-status xmlns:xlink="http://www.w3.org/1999/xlink" xlink:type="simple">sp. n.</tp:taxon-status><xref ref-type="fig" rid="F1">Fig. 1</xref></tp:nomenclature><tp:treatment-sec sec-type="Material examined"><title>Material examined.</title><p>Holotype (female in Oudemans’ fluid ), China: Luoyang city, Mt. Baiyun (<named-content xmlns:xlink="http://www.w3.org/1999/xlink" content-type="dwc:verbatimCoordinates" xlink:type="simple">34°23'25.18"N, 111°01'23.15"E</named-content>), Henan province, from litter, 2100 m a.s.l., 16 Aug. 2008, coll. Li-xia Xie. Paratypes. Five adults (2 males, 3 females), with same data as holotype.</p></tp:treatment-sec><tp:treatment-sec sec-type="Etymology"><title>Etymology.</title><p>The specific name “<italic>conjunctus</italic>” is from Latin, and refers to the conjunct ridge.
                    </p></tp:treatment-sec><tp:treatment-sec sec-type="Diagnosis"><title>Diagnosis.</title><p>Prodorsal tubercles <italic>Da, Ba, Bp</italic> present. Sensillus smooth, short, with conspicuous bars. <italic>Sa</italic> triangular, long and acuminate. <italic>Sp</italic> small, triangular. Enantiophysis <italic>E2</italic> and <italic>V</italic> present. <italic>Vp</italic> bearing seta 3<italic>b</italic>. The setae of notogaster acuminate, radially <!--PageBreak-->directed. Leg setation as follows, femora 7-6-4-4; genua 4-4-3-2; tibiae 4-4-3-3; tarsi 21-18-18-15.
                    </p></tp:treatment-sec><tp:treatment-sec sec-type="Dimensions"><title>Dimensions.</title><p>Body length 913 (holotype), 913- 932 (mean 924, 6 paratypes); body width 605 (holotype), 602- 623 (mean 610, 6 paratypes). Males slightly smaller than females: body length of males holotype and 2 paratypes) 886- 902 (mean 894), body width of males 584- 592 (mean 588); body length of females (4 paratypes) 906- 914(mean 910), body width of females (4 paratypes) 596- 624 (mean 610).</p><p><bold>Integument.</bold> Microtuberculate on all enantiophyses and apophyses, rostrum, lateral prodorsum and around leg acetabula. Cerotegument granules, thick, dense on most of body and legs, except digital part of tarsi. Notogaster with exuvial scalps, legs segments and lateral part of body with dense fungus micelles and adherent debris.
                    </p><p><bold>Prodorsum.</bold> Tubercles <italic>Da</italic> and <italic>Bp</italic> well developed, broadly rounded; <italic>Ba</italic> represented as high ridge. Propodolateral apophysis (<italic>P</italic>) absent. A ridge presents the side of prodorsum. Setae <italic>ro</italic> (175–183 μm) and <italic>le</italic> (216–221 μm) long, smooth, with conspicuous barbs; mutual distance of pairs <italic>le</italic> slightly less than that of <italic>ro</italic> (1.0:1.1). Interlamellar setae (96–104 μm), dark brown, with small barbs. Exobothridial setae (94–98 μm) smooth, relatively tenuous, attenuate. Sensillus (225–232 μm), with conspicuous barbs, undulating attenuate. Comparative length of prodorsal setae: <italic>ex</italic> &lt; <italic>in</italic> &lt; <italic>ro</italic> &lt; <italic>le</italic> &lt; <italic>ss</italic>.
                    </p><p><bold>Notogaster.</bold> Almost circular, slightly longer than wide. Anterior and posterior margins broadly rounded in dorsal view. Spinae adnatae large, directed anterolaterad in dorsal view, distance between their bases approximately equal to that between tubercles <italic>Bp</italic>. Notogastral setae of <italic>c</italic>-, <italic>l</italic>- and <italic>h</italic>-series inserted on distinct tubercles. Setae relatively smooth, brown, acuminate. Comparative length: <italic>lm</italic> &lt; <italic>lp</italic> &lt; <italic>la</italic> = <italic>h3</italic> &lt; <italic>h2</italic> &lt; <italic>h1</italic>= <italic>c1</italic> = <italic>c2</italic> . The respective lengths: 88–94μm, 107–110 μm, 137–142 μm, 147–154 μm and 167–172 μm. Setae <italic>c</italic>1<italic>, c</italic>2 and <italic>la</italic> directed anterodorsad, other setae radially directed. A conjoint ridge connected to base of all notogastral setae. Mutual distance of setae <italic>c</italic>2 twice that of <italic>c</italic>1. Pseudanal setae undulating attenuate, the proximal half with obvious, thorn-like barbs, the distal half smooth. Comparative length: <italic>ps</italic>1&gt; <italic>ps</italic>2 &gt; <italic>ps</italic>3.
                    </p><p><bold>Ventral region.</bold> Epimere I with medial pit and associated groove. Enantiophyses <italic>E2</italic> and <italic>V</italic> well developed, broadly triangular in ventral view. Tubercle <italic>Vp</italic> bearing epimeral seta 3<italic>b</italic>. Parastigmatic tubercle <italic>Sa</italic> long, acuminate and triangular. <italic>Sp</italic> triangular, distinct in ventral view. Length of lateral aspect <italic>Sp</italic> twice as broad as <italic>Sa</italic>. Discidium acuminate, smaller than <italic>Sp</italic>, directed posterolaterad. Ventral setae faintly barbed. Setae 3<italic>c</italic>, 4<italic>d</italic> very long, flagelliform. Epimeral setation: 3-1-3-4. Anogenital region normal, seta <italic>ad3</italic> close to anal valves. Fissure <italic>iad</italic> minute, represented by small, inconspicuous pore in lateral corner of valve. Anal aperture appreciably equal to genital aperture.
                    </p><p><bold>Gnathosoma</bold>. Infracapitular mentum slightly wider than long, without noticeable microtubercles. Hypostomal setae <italic>a</italic>, <italic>h</italic> and <italic>m</italic> thin, slightly barbed; seta <italic>a</italic> relatively short. Chelicera rather strong, fixed and movable digits with three blunt teeth; setae <italic>cha</italic> and <italic>chb</italic> conspicuously barbed. Palpal setation: 0-2-1-3-8 including solenidion ω.
                    </p><p><bold>Legs.</bold> Relative lengths (I-IV): 1: 0.84: 0.95: 1.1. Leg IV 1.1 times ventral body length; Femur IV 1.44 times length of trochanter IV. Formulae of leg setation and solenidia: I (1-7- 4- 4- 21) [1-2-2], II (1-6-4-4-18) [1-1-2], III (2-4-3-3-18) [1-1-0],<!--PageBreak--> IV (1-4-3-3-15) [0-1-0]; Each solenidion on genu I - III coupled with a respective seta <italic>d</italic>, seta <italic>d</italic> longer than solenidion on genu I-III. Solenidion <italic>φ</italic>1 on tibia I flagelliform, and 2.2 times longer than <italic>φ</italic>2.
                    </p></tp:treatment-sec><tp:treatment-sec sec-type="Distribution"><title>Distribution.</title><p>Known only from the type locality.</p></tp:treatment-sec><tp:treatment-sec sec-type="Remarks"><title>Remarks.</title><p><italic><tp:taxon-name>Epidamaeus conjungenus</tp:taxon-name></italic> sp. n. can be readily distinguished from most of known species of <italic><tp:taxon-name>Epidamaeus</tp:taxon-name></italic> by the coterminous ridge connected to the base of the notogastral setae. Pseudanal setae undulating attenuate, the proximal half with obvious, thorn-like barbs, the distal half smooth. Parastigmatic tubercle <italic>Sa</italic> very long, acuminate, Discidium(<italic>di</italic>) acuminate. The strong Spinae adnatae (<italic>Sa</italic>). The Prodorsum of this new species is somewhat similar to <italic><tp:taxon-name>Epidamaeus verrucatus</tp:taxon-name></italic> described by &gt;Enami and Fujikawa (1989), but the setae of notogaster of new species are smooth, and lack of Propodolateral apophysis (<italic>P</italic>) and present tubercles <italic>Da</italic> and <italic>Bp</italic>.
                    </p><fig id="F1" position="float" orientation="portrait"><label>Figure 1. </label><caption><p><italic><tp:taxon-name>Epidamaeus conjungenus</tp:taxon-name></italic> sp. n. <bold>A</bold> adult, dorsal view (100 μm) <bold>B</bold> adult, ventral view (100 μm) <bold>C</bold> leg I (100 μm) <bold>D</bold> leg IV (100 μm).</p></caption><graphic xmlns:xlink="http://www.w3.org/1999/xlink" xlink:href="ZooKeys-119-029-g001.jpg" position="float" orientation="portrait" xlink:type="simple"/></fig><table-wrap position="float" orientation="portrait" id="T1"><label>Table 1.</label><caption><p>Leg setation and solenidia of <italic><tp:taxon-name>Epidamaeus conjungenus</tp:taxon-name></italic> sp. n.</p></caption><table><tbody><tr><th rowspan="1" colspan="1">Legs</th><th rowspan="1" colspan="1">Trochanter</th><th rowspan="1" colspan="1">Femur</th><th rowspan="1" colspan="1">Genu</th><th rowspan="1" colspan="1">Tibia</th><th rowspan="1" colspan="1">Tarsus</th></tr><tr><td rowspan="1" colspan="1">I</td><td rowspan="1" colspan="1">v </td><td rowspan="1" colspan="1">d, l’, l’’, v1’ v1’’ bv’’, v2’’</td><td rowspan="1" colspan="1">d, σ, l’, (v) </td><td rowspan="1" colspan="1">φ1, φ2, l’, l’’, (v)</td><td rowspan="1" colspan="1">ft’, ft’’, pl’, pl’’, (v), ω1, ω2, ε, (pv), (tc), (it), (p), (u), (a), s </td></tr><tr><td rowspan="1" colspan="1">II</td><td rowspan="1" colspan="1">v</td><td rowspan="1" colspan="1">d, l’, l’’, bv’’, (v)</td><td rowspan="1" colspan="1">d, σ, l’’, (v)</td><td rowspan="1" colspan="1">φ, (l), (v) </td><td rowspan="1" colspan="1">ft’, ft’’, (v), ω1, ω2, (pv), (tc), (it), (p), (u), (a), s </td></tr><tr><td rowspan="1" colspan="1">III</td><td rowspan="1" colspan="1">l’, v’</td><td rowspan="1" colspan="1">d, l’, ev’, v’</td><td rowspan="1" colspan="1">d, σ, l’, v’</td><td rowspan="1" colspan="1">d, φ, l’, v’ </td><td rowspan="1" colspan="1">ft, v’, pv’’, pv’, (tc), (it), (p), (u), (a), s </td></tr><tr><td rowspan="1" colspan="1">IV</td><td rowspan="1" colspan="1">v</td><td rowspan="1" colspan="1">d, l’, ev’, v’</td><td rowspan="1" colspan="1">d, l’, v’</td><td rowspan="1" colspan="1">φ, l’, (v) </td><td rowspan="1" colspan="1">ft’’, (v), (pv), (tc), (p), (u), (a), s </td></tr></tbody></table></table-wrap></tp:treatment-sec></tp:taxon-treatment>
